# Supplementary material for: Insights on forming N,O-coordinated Cu single-atom catalysts for electrochemical reduction CO2 to methane
Source: Nat Commun. 2021 Jan 26;12:586. doi: 10.1038/s41467-020-20769-x (PMC7838205; doi:10.1038/s41467-020-20769-x)
Supplement: Supplementary file 2 — Source Data [file 41467_2020_20769_MOESM2_ESM.xlsx]

## Sheet: Edited text
Title
Insights on forming N,O-Coordinated Cu single-atomic catalysts for electrochemical reduction CO2 to Methane	13	words
Abstract
Single-atomic catalysts (SACs) are promising candidates to catalyze electrochemical CO2 reduction (ECR) due to maximized atomic utilization. However, products are usually limited to CO instead of hydrocarbons or oxygenates due to unfavorable high energy barrier for further electron transfer on synthesized single atom catalytic sites. Here we report a novel partial-carbonization strategy to modify…	159	words
Editorial summary
Fine tuning of single-atomic catalysts' coordination environments to accurate change electrochemical CO2 reduction selectivity remain a great challenge. Here, the authors present a partial-carbonization strategy to modify single-atomic catalysts for CO2-to-CH4 converting with high selectivity	293	characters
Third-party concerns
In particular, please indicate whether you or a co-author created figures
Data availability concerns
In particular, please
Code availability concerns
In particular, please
Source data concerns
In particular, please

## Sheet: PR checklist
	Proofreader checklist
	Last update: 05-Nov-2020
	INPUT TEXT	OUTPUT TEXT
	Main manuscript file not in Microsoft Word or LaTeX format	The main manuscript file must be provided in Microsoft Word or LaTeX format.		TRUE
	FRONT MATTER	TITLE PAGE (page 2 of our formatting instructions)		FALSE
	Manuscript includes a consortium (ALSO FLAG TO EDITOR)	For papers containing one or more consortia, all members of the consortium who contributed to the paper must be listed in the paper. If necessary, individual authors can be listed in both the main author list and as a member of a consortium listed at the end of the paper. When submitting your revised manuscript, the consortium name should be entered as an author, together with the contact details…		FALSE
	More than one equally contributing statement	Our format allows for one equally contributing statement tagged off the author list that reads "These authors contributed equally." If you would like to acknowledge the equal contributions of additional authors, please do so in the Author Contributions section.		FALSE
	More than one jointly supervising statement	Our format allows for one jointly supervising statement tagged off the author list that reads "These authors jointly supervised this work." If you would like to acknowledge the joint supervision of additional authors, please do so in the Author Contributions section.		FALSE
	Non-standard author tagging statements	Our format allows only two specific author tagging statements, "These authors contributed equally" and "These authors jointly supervised this work", with one of each tag allowed. Please ensure that the statements you provide adhere to these rules.		FALSE
	Email addresses missing for any corresponding authors	Please supply an email address for each corresponding author.		TRUE
	More than one email address per corresponding author	Please ensure only one email address is provided per corresponding author, as per our format.		FALSE
	Some affiliations listed but not used in author list (including in cases where there’s only one affiliation)	Please ensure that affiliations are numbered in the order of their first appearance in the author list, and each affiliation is referenced in the author list. Affiliation 1 must be the first affiliation associated with the first author. Please see this article as an example: https://www.nature.com/articles/s41467-020-16621-x.pdf		FALSE
	Affiliations incorrectly ordered	Please ensure that all affiliations are in the correct sequential order according to their position in the author list. Affiliation 1 must be the first affiliation associated with the first author. Please see this article as an example: https://www.nature.com/articles/s41467-020-16621-x.pdf		FALSE
	Affiliation contains more than one address	Please ensure only one department or institution is listed in a single affiliation.		FALSE
	Abstract > 200 words (ALSO FLAG TO EDITOR)	Please shorten the abstract to 150 words or fewer.		FALSE
	Abstract contains references	Please remove references from the abstract.		FALSE
	Graphical abstract included	We do not allow a graphical abstract. Please either remove it or incorporate it into a figure in the main manuscript.		FALSE
	MAIN TEXT	MAIN TEXT (pages 1 to 3 of our formatting instructions)		FALSE
	Missing or inappropriate section headings	The following sections must be present in the manuscript and must begin with a heading: Abstract, Introduction, Results, and optional Discussion and Methods. We also allow a combined Results and Discussion section. All other main text section headings should be removed or renamed.		TRUE
	Secondary subheadings in the Results section	We allow only one level of subheadings in the Results section. Please remove secondary subheadings.		FALSE
	Conclusion section heading or subheading	Please remove or rename the Conclusion heading, as the main text should only include the sections Abstract, Introduction, Results, optional Discussion and optional Methods. We also allow a combined Results and Discussion section.		TRUE
	Footnotes present	Please remove footnotes within the main manuscript text.		FALSE
	METHODS AND DATA	METHODS AND DATA (page 3 of our formatting instructions)		FALSE
	Inappropriate Methods section heading	Please rename the Methods section as 'Methods'.		FALSE
	Methods section contains phrases such as 'as described previously' or lacking sufficient detail to repeat experiments without reference to other papers	Sufficient details of the experiments must be provided in the Methods section such that they could be reproduced without reference to published papers. Use of the term 'as described previously' is not encouraged.		TRUE
	Data Availability section missing	Your manuscript does not include a Data Availability section, which is a requirement for publication in the journal. Please see the guidance below and ensure your revised manuscript contains this section.		TRUE
	Data Availability and Code Availability sections are combined (e.g. section heading 'Data & Code Availability')	The Data Availability and Code Availability statements must be included in separate sections, with the Code Availability section placed after the Data Availability section.		FALSE
	Hyperlinking of accession codes required	All accession codes must be accompanied with their hyperlinks throughout (for example, "5XRN [http://doi.org/10.2210/pdb5XRN/pdb]", "1483958 [https://doi.org/10.5517/ccdc.csd.cc1lt5m6]", "SRP109982 [https://www.ncbi.nlm.nih.gov/sra/?term=SRP109982]", "GSE101099 [https://www.ncbi.nlm.nih.gov/geo/query/acc.cgi?acc=GSE101099]" or "NQLW00000000 [https://www.ncbi.nlm.nih.gov/assembly/GCA_002312845.1/]…		FALSE
	LANGUAGE AND STYLE	LANGUAGE AND STYLE (page 6 of our formatting instructions)		FALSE
	References to 'personal communication' in the text (ALSO FLAG TO EDITOR)	Please arrange for the person cited in 'personal communication' to send me an email giving permission to publish this statement.		FALSE
	Data not shown' used in the text (ALSO FLAG TO EDITOR)	We do not allow statements based on data that are not present in the manuscript or unpublished. Please include all the data that is not shown or remove the statements referring to these data.		FALSE
	Italics, bold font, underlining or speech marks used for emphasis	Please do not use italics, bold font, underlining or speech marks unless required for technical terms (in both the main text and the display items).		TRUE
	Mathematical terms or formulae present	Please make sure that mathematical terms throughout your manuscript and Supplementary Information (including in figures, figure axes, and legends) conform strictly to the following guidelines. Equations must be supplied in editable format, and not as images. Scalar variables (e.g. x, V, χ) must be typeset in italic, whereas multi-letter variables and functions (e.g. log) must be formatted in roma…		TRUE
	Display equations not numbered or incorrectly numbered	Please label equations sequentially as (1), (2), (3), etc.		TRUE
	Chemical reactions labelled as 'reactions', rather than equations or figures	Please re-label any chemical reactions in your manuscript as either equations, if displayed as text, or figures, if displayed as an image.		FALSE
	BACK MATTER	END NOTES (pages 3 and 4 of our formatting instructions)		FALSE
	References incorrectly formatted (author names and titles must be included; MPS will fix formatting during typesetting)	Please ensure the references are in the standard Nature format and follow the sequence: author list, title of paper, name of journal, volume number, initial-final page numbers or article number (year).		FALSE
	References contain endnotes	Please remove endnotes within the reference list.		FALSE
	Any citations to unpublished articles	Only papers that have been published or accepted by a named publication or recognised preprint server should be in the numbered list.		FALSE
	Acknowledgements section long, or includes thanks to Editors/referees, effusive comments or dedications (ALSO FLAG TO EDITOR IF DEDICATION INCLUDED)	The Acknowledgements section should be brief and should not include thanks to Editors or referees, effusive comments or dedications.		FALSE
	Author contributions section missing, or some authors not referred to	Please supply an 'Author Contributions' section after the 'Acknowledgements' section that specifies the contribution of every author. For more information, please see https://www.nature.com/nature-research/editorial-policies/authorship#author-contribution-statements		TRUE
	Competing interest section missing or insufficient, or some authors not referred to	Please provide a 'Competing Interests' section after the 'Author Contributions' section that refers to all authors and declares both financial and non-financial interests. If there are no competing interests, please add the statement "The authors declare no competing interests." For more information, please see https://www.nature.com/nature-research/editorial-policies/competing-interests		FALSE
	DISPLAY ITEMS	DISPLAY ITEMS (pages 4 and 5 of our formatting instructions)		FALSE
	More than 10 display items (ALSO FLAG TO EDITOR)	Your manuscript includes more than 10 display items (figures and/or tables). Please either merge figures together or move some of the display items into the Supplementary Information. Ensure that all display items are labelled and cited correctly and describe merged figures with panel labels (a, b, c, etc.). Please be aware that to enable typesetting of papers, the number of display items should …		FALSE
	Figures in file type .CDR .CVS .DOC .DOCX .EMF .IBW .OPJ .XML	Please provide figures as individual vector files, in the best available resolution and with editable text. We recommend .ai, .eps, .pdf, .ppt. For detailed guidance on figure preparation, see https://www.nature.com/documents/aj-artworkguidelines.pdf		FALSE
	Any figure legends missing completely	All figures must include a legend. These should be presented below the figure, may be up to 350 words, and must refer to all panels. Figures must also be accompanied by a brief title that summarises the whole figure.		FALSE
	Any figure legends lacking a title (but none lacking a legend)	All figure legends must include a brief title that summarises the whole figure.		FALSE
	Any figure legends lacking a 'body' (but none lacking a title)	Figures must be accompanied by a legend of up to 350 words, referring to all panels within the figure.		FALSE
	Any figure legends exceed 450 words	Figure legends should not exceed 350 words. Please shorten by removing detailed methodological information and/or interpretation, or, if appropriate, consider splitting the affected figures in two. Note that we allow up to 10 display items (figures and tables) in the main manuscript.		FALSE
	Descriptions of some figure panels missing in the legends	Every figure panel must be described in the legend.		FALSE
	Display items too large to fit on one page (260x179 mm) but can be portrait or landscape	Each display item should be no larger than a single A4 page (260x179 mm).		FALSE
	Schemes present	Schemes are not permitted and must be re-labelled and formatted as figures.		FALSE
	Figures not cited or cited in the incorrect order in the text	All figures must be cited in the order in which they appear in the text, figures, tables and boxes. If a figure needs to be referred to out of order, please use the text 'see below' instead of a citation.		FALSE
	Abbreviations, symbols or colours that should be defined	Any abbreviations, symbols or colours present in your figures must be defined in the associated legends.		TRUE
	Symbols in the figure legends that should be written out	Please do not use symbols in your legend, instead write out the symbols in words (blue circles, red dashed line, etc.).		FALSE
	Manuscript contains ChemDraw structures	Chemical structures in figures should be drawn using the Nature Chemistry template or its settings: http://www.nature.com/authors/guides/NR_chemdraw_stylesheet.cds Refer to the Nature Research Chemical Structures Guide for all details: https://www.nature.com/authors/guides/ChemStructureGuide.pdf For each individual figure containing chemical structures, please supply a ChemDraw (.cdx) file of tho…		FALSE
	Tables present	Tables must be black and white, and data must be free from bold/italic formatting unless this has been clearly defined in the footnote. Tables must not include vertical/horizontal/diagonal dividing lines to separate text within the same cell. Text should be split into separate cells and aligned using the appropriate columns and rows (e.g. to put data on a second line). A table must have the same …		FALSE
	Tables not in editable format (.pdf or .ai not acceptable)	Tables must be editable and prepared using the table menu in Word or the table environment in LaTeX.		FALSE
	Tables not cited or cited in the incorrect order in the text	All tables must be cited in the order in which they appear in the text, figures, tables and boxes. If a table needs to be referred to out of order, please use the text 'see below' instead of a citation.		FALSE
	Any table titles missing completely	All tables must include a brief title that summarises the whole table.		FALSE
	Manuscript or Supplementary Information contain suspected third-party content such as clipart, etc. (INCLUDES TEXT BOX IN 'EDITED TEXT' TAB)			FALSE
	SUPPLEMENTARY INFORMATION	SUPPLEMENTARY INFORMATION (page 5 of our formatting instructions)		FALSE
	Supplementary Information combined with main manuscript file	Supplementary Information must be provided as a single separate PDF file, not within the manuscript file.		FALSE
	More than one Supplementary Information PDF file (excluding Movies/Audio/Data/Software)	All Supplementary Information items (e.g. Supplementary Figures, Supplementary Tables, Supplementary Methods, Supplementary Notes, Supplementary Discussion, Supplementary References) must be included in one PDF document. Only Supplementary Movie, Audio, Data and Software files should be submitted separately from the Supplementary Information.		FALSE
	Some individual SI files not cited (only the files need to be cited, this doesn't refer to all items in the SI PDF)	All Supplementary Information files (e.g. Supplementary Data, Supplementary Software, etc.) must be cited in the main text.		FALSE
	Supplementary figure legends missing, or presented apart from figures	Every Supplementary Figure must be accompanied by a legend of up to 350 words, referring to all panels, and a brief title that summarises the whole figure.		FALSE
	Manuscript or Supplementary Information contain any suspected third-party content such as clipart, etc. (INCLUDES TEXT BOX IN 'EDITED TEXT' TAB)			FALSE
	Supplementary Information contains mathematical formulae	Please make sure that mathematical terms throughout your manuscript and Supplementary Information (including in figures, figure axes, and legends) conform strictly to the following guidelines. Equations must be supplied in editable format, and not as images. Scalar variables (e.g. x, V, χ) must be typeset in italic, whereas multi-letter variables and functions (e.g. log) must be formatted in roma…		TRUE
	Supplementary Schemes present	Supplementary schemes must be re-labelled as Supplementary Figures with an accompanying brief title and a legend of up to 350 words.		FALSE
	Supplementary References present (including separately or as footnotes)	Supplementary References should appear at the end of the Supplementary Information file, and must be self-contained and numbered from 1. References mentioned in both the main text and the Supplementary Information should be part of both reference lists so that the Supplementary Information does not refer to the reference list in the main paper and vice versa.		TRUE
	Extended data present (ALSO FLAG TO EDITOR)	Extended data items are not permitted. Please place them in the Supplementary Information.		FALSE
	Supplementary Movies, Audio or Data present	Please supply legends for each Supplementary Movie/Audio/Data file in your response here (not in the Supplementary Information file). Please label each files as Supplementary Movie/Audio/Data 1, etc.		FALSE
	Supplementary Software present	Supplementary Software must be supplied as a .zip file and the legend for it must be provided in your response here.		FALSE
				TRUE

## Sheet: ED checklist
	Editor checklist
	Last update: 05-Nov-2020
	INPUT TEXT	OUTPUT TEXT
	Manuscript reports a study that requires the reporting summary (life, behavioural & social, or ecological, evolutionary & environmental sciences)	An updated reporting summary must be completed and uploaded as a supplementary information file with the revised manuscript. All points on the reporting summary must be addressed; if needed, please revise your manuscript in response to these points. This checklist is published alongside your manuscript online. Please note that this form is a dynamic 'smart pdf' and must therefore be downloaded an…		FALSE
	SN TPS documents: Marked-up reporting summary attached to email	Please find attached a reporting summary that includes comments on how to revise it in line with our policies and requests the addition of further information in the text. An updated reporting summary must be completed and uploaded as a supplementary information file with the revised manuscript. This checklist is published alongside your manuscript online. Please note that this form is a dynamic …		FALSE
	SN TPS documents: Extended comments at end of author checklist	Please also find below a list of comments requesting additional information in the figure legends, text, and methods section to comply with our reporting policies.		FALSE
	Manuscript reports a study that requires the solar cells reporting summary	An updated solar cells reporting summary must be completed and uploaded as a supplementary information file with the revised manuscript. All points on the reporting summary must be addressed; if needed, please revise your manuscript in response to these points. This checklist is published alongside your manuscript online. Please note that this form is a dynamic 'smart pdf' and must therefore be d…		FALSE
	Manuscript reports a study that requires the lasing reporting summary	An updated lasing reporting summary must be completed and uploaded as a supplementary information file with the revised manuscript. All points on the reporting summary must be addressed; if needed, please revise your manuscript in response to these points. This checklist is published alongside your manuscript online. Please note that this form is a dynamic 'smart pdf' and must therefore be downlo…		FALSE
	FRONT MATTER	TITLE PAGE (page 2 of our formatting instructions)		FALSE
	Title needs to be edited by Editor (INCLUDES TEXT BOX IN 'EDITED TEXT' TAB)	To adhere to journal style, I suggest the following revision to the title. If you would like to suggest an alternative title, please ensure that it does not exceed 15 words and does not contain punctuation.		FALSE
	Title needs to be edited by Authors (>15 words or contains punctuation)	Please edit the title so that it is 15 words or fewer and does not include punctuation.		FALSE
	More than six equally contributing authors	Please limit the number of equally contributing authors to six.		FALSE
	More than six jointly supervising authors	Please limit the number of jointly supervising authors to six.		FALSE
	More than four corresponding authors	Please limit the number of corresponding authors to four.		FALSE
	Abstract needs to be edited by Editor (INCLUDES TEXT BOX IN 'EDITED TEXT' TAB)	I have made some edits to the abstract. Please check that you agree with them.		FALSE
	Incorrect abstract structure or missing elements	The abstract should briefly discuss the background and context of the work, followed by the major results and conclusions of the paper. The discussion of the current work should begin with "Here we report" or an equivalent phrase and should be written in the present tense. Please ensure your abstract conforms to this structure.		FALSE
	Abstract - Discussion of current work not in present tense	When discussing the current work in the abstract, please use the present tense.		FALSE
	Abstract contains acronyms/abbreviations	Please remove acronyms and abbreviations from the abstract.		FALSE
	Registered Report: Protocol registration not included	Please add a link to the registered protocol in a standalone section entitled ‘Protocol Registration’ below the abstract, using the following text: "The stage 1 protocol for this Registered Report was accepted in principle on DD Month YYYY. The protocol, as accepted by the journal, can be found at XXX."		FALSE
	MAIN TEXT	MAIN TEXT (pages 1 to 3 of our formatting instructions)		FALSE
	Introduction does not include sufficient background/context	The Introduction must begin with the background and rationale for the work.		FALSE
	Introduction has no discussion of current work	The final paragraph of the Introduction must begin with a phrase like “In this work” or “Here, we show”, and contain a brief summary of the major results and conclusions of the current work, written in the present tense.		FALSE
	Introduction is incorrectly structured	Please rearrange the Introduction so that all discussion of previous work appears first. The final paragraph should contain only a concise summary of the current work, in the present tense, and begin with a phrase like “In this work” or “Here, we show”.		FALSE
	Introduction contains subheadings	Please remove the subheadings from the Introduction.		FALSE
	Results section lacks subheadings (at editorial discretion; subheading no longer needed right after the 'Results' section heading)	Please divide the Results section into subsections, each with a title of 60 characters or fewer including spaces.		FALSE
	Discussion section not present in main manuscript (if needed)	Please provide a Discussion section in the main manuscript file.		FALSE
	LANGUAGE AND STYLE	LANGUAGE AND STYLE (page 6 of our formatting instructions)		FALSE
	Language requires editing	The clarity of your manuscript would strongly benefit from English language editing. We recommend that you either ask a colleague to review your manuscript or that you use one of the many English language editing services available. Two such services are provided by our affiliates Nature Research Editing Service (https://authorservices.springernature.com/go/nr/?utm_source=nroasLetters&utm_medium=…		FALSE
	Claims of primacy - 'new', 'novel', 'for the first time', 'unprecedented', etc. - or exaggerated language - 'extremely', 'outstanding', etc. - are used	Please remove phrases such as 'new', 'novel', 'for the first time', 'unprecedented', etc., as novelty is clear from the context. Please also remove exaggerated language such as 'extremely', 'outstanding', etc.		FALSE
	Bold not used for numbering chemical compounds, or misused for chemical abbreviations/formulae	Please use bold font for numbering chemical compounds, but not for chemical abbreviations or formulae in both the main text and the display items.		FALSE
	Species names not italicised	Please use italics for species names, both in the main text and the display items.		FALSE
	Gene/protein names incorrectly formatted	Please use italics for gene names, and roman font for protein names. This applies to both the main text and display items.		FALSE
	Theorems, propositions, corollaries and lemmas not formatted correctly	Please format theorems, propositions, corollaries and lemmas as follows: 'Theorem 1', 'Lemma 1', etc. They should be italicized, the text of the theorem should be in roman font (excluding the mathematical variables which should follow the usual format) and there should be no square at the end of the proof. For an example, see page 3 of https://www.nature.com/articles/ncomms6235.pdf		FALSE
	Protocols or algorithms present and not displayed in Boxes	Please use a Box for displaying your protocol or algorithm. For an example, see https://www.nature.com/articles/s41467-020-14454-2.pdf		FALSE
	Manuscript contains Raman spectra and corresponding Raman peaks with labels	When using a space/point group notation to label Raman peaks throughout the main text, figures and Supplementary Information, please use italics for irreducible representations, whereas subscripts (g, u, 1, 2, etc.) should be typeset in roman font.		FALSE
	Manuscript contains X-ray photoelectron spectroscopy (XPS) data	Atomic orbital notations (sp, d, etc.) and corresponding XPS labels should be typeset in italics throughout the main text, figures and Supplementary Information, whereas all accompanying superscripts/subscripts should be typeset in roman font.		TRUE
	Scalar variables and subscripts formatted incorrectly (ONLY USE IF THIS IS THE ONLY PROBLEM WITH THE MATH FORMATTING; UNTICK THE PROOFREADER MATHS CHECK)	Please italicise scalar variables (except for multi-letter variables). Subscripts of variables, where they are shortened forms of words or phrases, should not be italic. Example: in the critical temperature, T_c, the 'T' should be in italics and the 'c' should be in roman font.		FALSE
	METHODS AND DATA	METHODS AND DATA (page 3 of our formatting instructions)		FALSE
	Methods section not present in main manuscript (if needed)	A full Methods section, divided into subsections and subheadings, must be provided in the main manuscript. There is no word limit to this section.		FALSE
	Primers/oligonucleotides are used	A complete list of all primers used, including the names and sequences, must be supplied as a Supplementary Table, which must be cited once in the Methods section.		FALSE
	Centrifugation speeds in rpm	Centrifugation speeds should be described in xg, not rpm.		TRUE
	Manuscript contains structurally-novel compounds that require characterisation	Please see our requirements regarding characterisation of structurally-novel chemical compounds, and the required format for compound characterisation data: http://www.nature.com/ncomms/journal-policies/editorial-publishing-policies#Characterization-materials Please note that this includes 1H-NMR, 13C-NMR and high resolution mass spectrometry for all structurally-novel chemical compounds.		FALSE
	Research uses human participants (FLAGGED BY SN TPS DURING REPRODUCIBILITY CHECKS; ONLY CHECK IF REQUIRED: SN TPS DID NOT FLAG IN EXTENDED COMMENTS OR REPORTING SUMMARY)	Please confirm that you have complied with all relevant ethical regulations for work with human participants, and that informed consent was obtained. Please state this in the Methods section, including the name of the board and institution that approved the study protocol.		FALSE
	Research uses animals (including invertebrates) (FLAGGED BY SN TPS DURING REPRODUCIBILITY CHECKS; ONLY CHECK IF REQUIRED: SN TPS DID NOT FLAG IN EXTENDED COMMENTS OR REPORTING SUMMARY)	Please include in the Methods section a statement affirming that you have complied with all relevant ethical regulations for animal testing and research. Please also include a statement explicitly confirming if the study received ethical approval, including the name of the board and institution that approved the study protocol.		FALSE
	Manuscript contains Chinese patient data or genetic information (SN TPS: FLAG TO EDITOR ONLY)	Please confirm whether your study is compliant with the 'Guidance of the Ministry of Science and Technology (MOST) for the Review and Approval of Human Genetic Resources', which requires formal approval for the export of human genetic material or data from China.		FALSE
	Individuals identifiable in the manuscript text (3 or more indirect identifiers) (SN TPS: FLAG TO EDITOR ONLY)	Please include a statement explaining whether you have obtained consent to publish information that identifies individuals. If not, please amend the information so that individuals can no longer be identified (for example, by providing data in aggregate, or averages where suitable, for each of the categories). If this is not possible, please remove this data from the manuscript.		FALSE
	Manuscript contains new protocol that needs to be deposited (mandated for bio methods papers)	Please upload the step-by-step protocols used in this manuscript to the Protocol Exchange or a similar open access platform of your choice. More details on the Protocol Exchange can found at www.nature.com/protocolexchange/about Please cite the protocol DOI in the Methods section, as in the following Nature Communications paper where it is ref 36: https://www.nature.com/articles/s41467-020-15326-5		FALSE
	Manuscript uses geological samples or palaeontological specimens	Your work uses geological samples or palaeontological specimens. For reporting requirements, please see https://www.nature.com/nature-research/editorial-policies/reporting-standards#earth-science		FALSE
	Small molecule crystallography included	Small molecule crystallographic data must be deposited with the CCDC or the ICSD and accession codes must be provided in the Data Availability statement, e.g. "The X-ray crystallographic coordinates for structures reported in this study have been deposited at the Cambridge Crystallographic Data Centre (CCDC), under deposition numbers XXXXXXX-YYYYYYY. These data can be obtained free of charge from…		FALSE
	Manuscript contains substantial microscopy image data	We strongly encourage the deposition of full microscopy image data sets in the Image Data Resource (https://idr.openmicroscopy.org/about/).		FALSE
	Manuscript contains custom code or reports new software (DON'T TICK IF PAPER IS UNDERGOING REPRODUCIBILITY CHECKS)	We strongly encourage authors to deposit all code or script associated with the paper in a persistent repository where they can be freely and enduringly accessed. For all studies developing new software or using custom code that is deemed central to the conclusions, a statement must be included, under the heading 'Code Availability', indicating whether and how the code can be accessed, including …		FALSE
	Github code repository present	We notice that you have deposited your code in a Github repository, which we fully support. We strongly encourage you to make your code citable by obtaining a DOI for the Github repository. This can be done by linking the repository to Zenodo, following the instructions here: https://guides.github.com/activities/citable-code/ Please cite the Github repository in your manuscript text or Code Avail…		FALSE
	Anything else missing from or needed in the Code Availability section (INCLUDES TEXT BOX IN 'EDITED TEXT' TAB)			FALSE
	Anything else missing from or needed in the Data Availability section (INCLUDES TEXT BOX IN 'EDITED TEXT' TAB)			FALSE
	DISPLAY ITEMS	DISPLAY ITEMS (pages 4 and 5 of our formatting instructions)		FALSE
	Manuscript or Supplementary Information contain any suspected third-party content such as clipart, previously published figures, etc. (INCLUDES TEXT BOX IN 'EDITED TEXT' TAB)			FALSE
	Individuals are identifiable in images (FLAG TO EDITOR ONLY; DON'T CHECK IF PAPER IS UNDERGOING REPRODUCIBILITY CHECKS)	Publication of identifiable images from human research participants in Nature journals must be accompanied by a statement attesting that the authors have obtained consent to publication of the images. In all such instances, all reasonable measures must be taken to protect patient anonymity. Black bars over the eyes are not acceptable means of anonymisation. In certain cases, we may insist upon ob…		FALSE
	Lena image present	We will not publish manuscripts which use the “Lena” image, a crop from the November 1972 Playboy centrefold, as a test image. Please remove this image whilst discussing suitable replacements with me.		FALSE
	Figure(s) would benefit from being split into panels	The figures in your manuscript would benefit from being split into panels, to ensure that the information is conveyed clearly to readers.		FALSE
	Tables inserted in figures that would be better presented as a separate item	Please remove the tables from the figures and supply as separate tables. All tables may need to be renumbered so that they appear in numerical order in the main text.		FALSE
	Figure(s) should be moved from the Supplementary Information to the main text	We allow up to 10 display items (figures or tables) in the main text. Please consider whether supplementary items could be transferred to the main manuscript to aid the reader.		FALSE
	Graphs with error bars (DON'T TICK IF PAPER IS UNDERGOING REPRODUCIBILITY CHECKS)	In each Figure and Supplementary Figure where error bars are used, they must be defined.		FALSE
	Atomic units or arbitrary units used incorrectly	Please make sure that the terms ‘atomic units (a. u.)’ or ‘arbitrary units (arb. units)’ are appropriately used.		FALSE
	Undefined scale bars or images requiring scale bars (DON'T TICK IF PAPER IS UNDERGOING REPRODUCIBILITY CHECKS)	All micrographs must include a scale bar, which must be defined on the panels or in the figure legends.		FALSE
	Colour scales present in the figures	All colour scales must be defined and intensity levels must be provided in either the figure or its associated legend.		FALSE
	SUPPLEMENTARY INFORMATION	SUPPLEMENTARY INFORMATION (page 5 of our formatting instructions)		FALSE
	Manuscript or Supplementary Information contain any suspected third-party content such as clipart, previously published figures, etc. (INCLUDES TEXT BOX IN 'EDITED TEXT' TAB)			FALSE
	Lena image present in the Supplementary Information	We will not publish manuscripts which use the “Lena” image, a crop from the November 1972 Playboy centrefold, as a test image. Please remove this image in the Supplementary Information whilst discussing suitable replacements with me.		FALSE
	Graphs with error bars in the Supplementary Information (DON'T TICK IF PAPER IS UNDERGOING REPRODUCIBILITY CHECKS)	In each Figure and Supplementary Figure where error bars are used, they must be defined.		FALSE
	Supplementary Data files/Tables used inappropriately (ALSO TICK SUPPLEMENTARY MOVIES, AUDIO OR DATA PRESENT IN PR CHECKLIST)	Large datasets exceeding an A4 page size should be supplied as Supplementary Data files to allow reuse, not Supplementary Tables.		FALSE
	Source Data file not provided or not in correct format	Please ensure that a Source Data file is included with your resubmission. Within the Source Data file, the relevant raw data from each figure or table (in the main manuscript and in the Supplementary Information) should be represented by a single sheet in an Excel document, or a single .txt file or other file type in a zipped folder. Uncropped blots and gel images should be pasted in and labelled…		FALSE
	Source Data file not provided or not in correct format (CONTINUED)	A reference to the source data file should be added in the 'Data Availability' section, using the text “Source data are provided with this paper.”		FALSE
	Specific changes needed to the Source Data file (INCLUDES TEXT BOX IN 'EDITED TEXT' TAB)			FALSE

## Sheet: Editorial requests
EDITORIAL REQUESTS:	AUTHOR RESPONSE:
The main manuscript file must be provided in Microsoft Word or LaTeX format.	I addressed the main manuscript file in Microsoft Word and put all figures in PDF
POLICIES AND CHECKLISTS	POLICIES AND CHECKLISTS
An updated editorial policy checklist must be completed and uploaded as a related manuscript file with the revised manuscript. All points on the policy checklist must be addressed; if needed, please revise your manuscript in response to these points. Please note that this form is a dynamic 'smart pdf' and must therefore be downloaded and completed in Adobe Reader, instead of opening it in a web b…	filled and submitted
TITLE PAGE (page 2 of our formatting instructions)	TITLE PAGE (page 2 of our formatting instructions)
Please supply an email address for each corresponding author.
	I added them in manuscript
MAIN TEXT (pages 1 to 3 of our formatting instructions)	MAIN TEXT (pages 1 to 3 of our formatting instructions)
The following sections must be present in the manuscript and must begin with a heading: Abstract, Introduction, Results, and optional Discussion and Methods. We also allow a combined Results and Discussion section. All other main text section headings should be removed or renamed.	I addressed as required
Please remove or rename the Conclusion heading, as the main text should only include the sections Abstract, Introduction, Results, optional Discussion and optional Methods. We also allow a combined Results and Discussion section.	I addressed as required
LANGUAGE AND STYLE (page 6 of our formatting instructions)	LANGUAGE AND STYLE (page 6 of our formatting instructions)
Please do not use italics, bold font, underlining or speech marks unless required for technical terms (in both the main text and the display items).	I addressed as required
Atomic orbital notations (sp, d, etc.) and corresponding XPS labels should be typeset in italics throughout the main text, figures and Supplementary Information, whereas all accompanying superscripts/subscripts should be typeset in roman font.	I addressed as required
Please make sure that mathematical terms throughout your manuscript and Supplementary Information (including in figures, figure axes, and legends) conform strictly to the following guidelines. Equations must be supplied in editable format, and not as images. Scalar variables (e.g. x, V, χ) must be typeset in italic, whereas multi-letter variables and functions (e.g. log) must be formatted in roma…	I addressed as required
Please label equations sequentially as (1), (2), (3), etc.	I addressed as required
METHODS AND DATA (page 3 of our formatting instructions)	METHODS AND DATA (page 3 of our formatting instructions)
Sufficient details of the experiments must be provided in the Methods section such that they could be reproduced without reference to published papers. Use of the term 'as described previously' is not encouraged.	all procedures of the experiments have been provided in the Methods section
Centrifugation speeds should be described in xg, not rpm.	I addressed as required
Your manuscript does not include a Data Availability section, which is a requirement for publication in the journal. Please see the guidance below and ensure your revised manuscript contains this section.	I addressed as required
All manuscripts must include a Data Availability statement as a separate section after the Methods section but before the References. For acceptable examples, see: https://www.nature.com/documents/nr-data-availability-statements-data-citations.pdf The Data Availability statement should include: - Accession codes with hyperlinks for deposited data - Other unique identifiers (such as DOIs and hyper…	I addressed as required
Nature Research policies (https://go.nature.com/data-availability-AIP) strongly encourage deposition of research data in public repositories. In some cases this is mandatory, and you may have been previously advised if that was the case. If you need help depositing and curating your research data (including raw and processed data, text, video, audio and images) you should consider: - Contacting S…	I addressed as required
END NOTES (pages 3 and 4 of our formatting instructions)	END NOTES (pages 3 and 4 of our formatting instructions)
Please supply an 'Author Contributions' section after the 'Acknowledgements' section that specifies the contribution of every author. For more information, please see https://www.nature.com/nature-research/editorial-policies/authorship#author-contribution-statements	I addressed as required
DISPLAY ITEMS (pages 4 and 5 of our formatting instructions)	DISPLAY ITEMS (pages 4 and 5 of our formatting instructions)
The use or adaptation of previously published images is strongly discouraged. If this is unavoidable, please request the necessary rights documentation to re-use such material from the relevant copyright holders and return this to us when you submit your revised manuscript. Please check whether your manuscript or Supplementary Information contain third-party images, such as figures from the liter…	there is no previously published images in our manuscript
Any abbreviations, symbols or colours present in your figures must be defined in the associated legends.	I addressed as required
SUPPLEMENTARY INFORMATION (page 5 of our formatting instructions)	SUPPLEMENTARY INFORMATION (page 5 of our formatting instructions)
We do not edit Supplementary Information files; they will be uploaded with the published article as they are submitted with the final version of your manuscript. Any tracked changes should be removed from the file and the file should be provided as a PDF file. Supplementary Figures do not need to be provided separately.	we submitted Supplementary Information files in PDF
Supplementary References should appear at the end of the Supplementary Information file, and must be self-contained and numbered from 1. References mentioned in both the main text and the Supplementary Information should be part of both reference lists so that the Supplementary Information does not refer to the reference list in the main paper and vice versa.	I addressed as required
PUBLICATION	PUBLICATION
Your paper will be accompanied by a two-sentence Editor's summary, of between 250-300 characters including spaces, when it is published online. I have drafted the summary below. If you would like to make changes to this, please provide me with a suitably edited version.	I drafted the summary below
Fine tuning of single-atomic catalysts' coordination environments to accurate change electrochemical CO2 reduction selectivity remain a great challenge. Here, the authors present a partial-carbonization strategy to modify single-atomic catalysts for CO2-to-CH4 converting with high selectivity
As part of our efforts to communicate our content to a wider audience, we endeavour to highlight papers published in Nature Communications on the journal’s Twitter account (https://twitter.com/NatureComms). If you would like us to mention authors, institutions or lab groups in these tweets, please provide the relevant twitter handles.
